# Supplementary material for: An Efficient Processing Strategy to Improve the Flavor Profile of Egg Yolk: Ozone-Mediated Oxidation
Source: Molecules. 2022 Dec 23;28(1):124. doi: 10.3390/molecules28010124 (PMC9822375; doi:10.3390/molecules28010124)
Supplement: Supplementary file 1 [file molecules-28-00124-s001.zip]

Archive with 1 entries (1 files):
- molecules-1990058-supplementary.pdf
